# Supplementary material for: Podocyte Developmental Defects Caused by Adriamycin in Zebrafish Embryos and Larvae: A Novel Model of Glomerular Damage
Source: PLoS One. 2014 May 20;9(5):e98131. doi: 10.1371/journal.pone.0098131 (PMC4028291; doi:10.1371/journal.pone.0098131)
Supplement: Movie S2 — Recording of heart beating in larvae exposed to 20 µM adriamycin at 72 hpf. There are no appreciable differences as compared to untreated larvae. (ZIP) [file pone.0098131.s002.zip]

Archive with 1 entries (1 files):
- MOVIE_2.avi
