# Supplementary material for: Podocyte Developmental Defects Caused by Adriamycin in Zebrafish Embryos and Larvae: A Novel Model of Glomerular Damage
Source: PLoS One. 2014 May 20;9(5):e98131. doi: 10.1371/journal.pone.0098131 (PMC4028291; doi:10.1371/journal.pone.0098131)
Supplement: Movie S3 — Recording of heart beating in larvae exposed to 40 µM adriamycin at 72 hpf. Distortion of the heart shape and change of contractility are clearly detectable. (ZIP) [file pone.0098131.s003.zip]

Archive with 1 entries (1 files):
- MOVIE_3.avi
